# Supplementary material for: N-(5-Methyl­sulfanyl-1,3,4-thia­diazol-2-yl)acetamide
Source: Acta Crystallogr Sect E Struct Rep Online. 2009 Aug 12;65(Pt 9):o2138. doi: 10.1107/S1600536809030554 (PMC2969935; doi:10.1107/S1600536809030554)
Supplement: Supplementary file 2 [file e-65-o2138-Isup2.hkl]

# 
# h,k,l, Fc-squared, Fo-squared, sigma(Fo-squared) and status flag 
# 
data_I
_shelx_title ' 1 in P-1' 
_shelx_refln_list_code          4 
_shelx_F_calc_maximum       58.06 
_exptl_crystal_F_000       196.00 
_reflns_d_resolution_high  0.8407 
 
loop_ 
 _symmetry_equiv_pos_as_xyz 
 'x, y, z' 
 '-x, -y, -z' 
 
_cell_length_a     5.0797 
_cell_length_b     7.9894 
_cell_length_c    10.0809 
_cell_angle_alpha  91.958 
_cell_angle_beta   90.936 
_cell_angle_gamma 105.267 
 
_shelx_F_squared_multiplier     1.000 
 
loop_ 
 _refln_index_h 
 _refln_index_k 
 _refln_index_l 
 _refln_F_squared_calc 
 _refln_F_squared_meas 
 _refln_F_squared_sigma 
 _refln_observed_status 
   1   0   0      527.59      551.99      1.86 o 
   2   0   0     2072.53     2076.32      9.31 o 
   3   0   0       50.37       58.52      0.89 o 
   4   0   0        2.53        3.57      0.49 o 
   5   0   0        0.01       -0.92      0.81 o 
  -5   1   0       89.03       93.52      2.66 o 
  -4   1   0       40.45       42.72      1.06 o 
  -3   1   0      850.26      900.71      7.16 o 
  -2   1   0       21.88       21.27      0.45 o 
  -1   1   0      718.18      707.83      3.64 o 
   1   1   0      613.15      642.86      2.88 o 
   2   1   0       60.66       61.17      0.74 o 
   3   1   0       57.53       59.95      1.31 o 
   4   1   0       71.03       72.03      2.22 o 
   5   1   0       13.24       13.41      2.04 o 
  -6   2   0       12.22       11.71      1.43 o 
  -5   2   0       34.21       33.52      1.33 o 
  -4   2   0        0.24        1.32      1.20 o 
  -3   2   0      100.13       89.63      1.25 o 
  -2   2   0       98.78      118.33      1.21 o 
  -1   2   0      130.67      120.60      1.00 o 
   1   2   0      104.54      102.23      1.04 o 
   2   2   0     2718.96     2662.17     12.81 o 
   3   2   0        7.43        8.53      0.99 o 
   4   2   0      106.34      106.74      3.70 o 
   5   2   0       31.41       29.90      2.15 o 
  -6   3   0      118.38      112.00      3.29 o 
  -5   3   0      128.92      131.47      2.78 o 
  -4   3   0        0.51        1.08      0.43 o 
  -3   3   0      230.72      253.38      2.57 o 
  -2   3   0       12.13        7.43      0.32 o 
  -1   3   0     1037.23     1050.79     11.13 o 
   0   3   0       13.63        9.95      0.32 o 
   1   3   0       73.63       72.98      1.04 o 
   2   3   0       61.78       50.49      0.96 o 
   3   3   0        2.58        3.12      1.21 o 
   4   3   0      258.89      257.42     13.13 o 
   5   3   0        5.32        5.48      1.41 o 
  -5   4   0        0.76        1.62      0.60 o 
  -4   4   0       15.80       14.22      0.74 o 
  -3   4   0      151.13      145.40      1.79 o 
  -2   4   0        0.87        1.97      0.24 o 
  -1   4   0      112.07       98.82      1.81 o 
   0   4   0       25.43       36.62      0.68 o 
   1   4   0      114.27      107.22      1.48 o 
   2   4   0      234.49      240.72      2.85 o 
   3   4   0       24.49       25.09      1.49 o 
   4   4   0       69.19       60.98      2.64 o 
  -5   5   0       83.36       84.82      1.86 o 
  -4   5   0       97.97       94.42      1.70 o 
  -3   5   0       59.99       65.18      1.11 o 
  -2   5   0       13.11       13.75      0.80 o 
  -1   5   0        0.41        2.21      0.62 o 
   0   5   0        1.35        3.27      0.37 o 
   1   5   0      126.26      138.48      2.45 o 
   2   5   0       60.93       57.40      1.48 o 
   3   5   0        0.22        0.73      0.69 o 
   4   5   0      119.56      124.56      5.44 o 
  -5   6   0        1.94        0.90      0.82 o 
  -4   6   0        0.34       -0.24      0.64 o 
  -3   6   0       18.33       16.16      1.83 o 
  -2   6   0      137.48      135.45      3.14 o 
  -1   6   0      214.90      206.58      7.60 o 
   0   6   0       37.18       32.61      0.85 o 
   1   6   0      426.85      423.83      4.70 o 
   2   6   0      126.40      125.80      2.19 o 
   3   6   0      109.26      110.03      4.88 o 
  -5   7   0       47.08       43.23      2.72 o 
  -4   7   0       82.25       89.99      2.86 o 
  -3   7   0       22.92       21.85      1.30 o 
  -2   7   0       97.86      100.47      2.50 o 
  -1   7   0       50.40       48.50      3.75 o 
   0   7   0       28.11       26.88      1.22 o 
   1   7   0       41.94       41.69      1.32 o 
   2   7   0        1.51        2.41      0.79 o 
  -4   8   0       10.44       10.99      2.25 o 
  -3   8   0       14.01       12.42      1.17 o 
  -2   8   0       71.72       71.94      2.91 o 
  -1   8   0        7.07        7.66      1.24 o 
   0   8   0      282.69      293.50      5.92 o 
   1   8   0       72.23       75.12      2.55 o 
  -3   9   0        1.64        3.73      2.02 o 
  -2   9   0       32.96       35.90      2.14 o 
  -1   9   0        0.02       -0.21      1.52 o 
   0   9   0      114.60      116.03      3.73 o 
   0  -9   1       33.65       30.31      2.20 o 
   1  -9   1       10.53       15.14      1.67 o 
   2  -9   1        6.60        7.09      0.97 o 
   3  -9   1       13.18       16.02      1.42 o 
  -1  -8   1       74.19       74.99      7.80 o 
   0  -8   1      129.67      130.82      3.40 o 
   1  -8   1        4.13        4.58      1.14 o 
   2  -8   1       72.11       69.70      2.62 o 
   3  -8   1       36.87       37.20      3.46 o 
   4  -8   1       11.50       11.02      3.37 o 
  -2  -7   1        0.12        0.34      0.50 o 
  -1  -7   1       47.25       42.70      1.25 o 
   0  -7   1       82.69       84.83      4.76 o 
   1  -7   1        4.74        4.93      1.00 o 
   2  -7   1        1.73        3.15      1.26 o 
   3  -7   1        0.22        0.17      0.64 o 
   4  -7   1        9.92       12.21      1.76 o 
   5  -7   1       15.37       17.25      1.61 o 
  -3  -6   1       19.51       15.01      1.59 o 
  -2  -6   1        7.84        8.52      1.44 o 
  -1  -6   1      115.51      118.66      2.07 o 
   0  -6   1       32.78       31.87      0.78 o 
   1  -6   1       51.88       51.76      1.82 o 
   2  -6   1       60.96       55.52      2.91 o 
   3  -6   1        0.42       -0.09      0.58 o 
   4  -6   1       65.91       60.98      1.80 o 
   5  -6   1        4.04        5.07      1.06 o 
  -4  -5   1        6.66        7.93      1.15 o 
  -3  -5   1      241.89      229.48      4.53 o 
  -2  -5   1        4.91        4.43      0.61 o 
  -1  -5   1       48.12       37.12      1.04 o 
   0  -5   1       15.15       13.05      1.43 o 
   1  -5   1        0.06       -0.20      0.40 o 
   2  -5   1      234.10      251.52      3.78 o 
   3  -5   1        0.69        0.63      0.49 o 
   4  -5   1       58.82       63.37      1.99 o 
   5  -5   1        0.08        0.47      0.48 o 
  -4  -4   1       63.12       58.27      2.50 o 
  -3  -4   1       55.86       50.76      1.24 o 
  -2  -4   1       23.77       20.60      0.96 o 
  -1  -4   1     1445.31     1452.66     15.50 o 
   0  -4   1        0.15        0.32      0.20 o 
   1  -4   1     1471.61     1396.23     11.46 o 
   2  -4   1      106.68       88.58      0.84 o 
   3  -4   1        0.44        0.14      0.29 o 
   4  -4   1      101.22       94.24      1.70 o 
   5  -4   1        2.41        1.67      0.56 o 
  -5  -3   1       30.17       30.39      1.84 o 
  -4  -3   1       26.83       34.18      1.62 o 
  -3  -3   1       92.61       90.53      1.60 o 
  -2  -3   1       87.42      100.78      2.53 o 
  -1  -3   1      178.64      153.41      1.70 o 
   0  -3   1      357.69      391.28      4.00 o 
   1  -3   1       38.95       33.60      0.91 o 
   2  -3   1      120.86      126.66      1.44 o 
   3  -3   1       24.81       19.09      0.80 o 
   4  -3   1      235.72      245.81      6.24 o 
   5  -3   1       12.84       13.43      0.81 o 
   6  -3   1       11.81       10.93      3.37 o 
  -5  -2   1        2.29        2.68      0.75 o 
  -4  -2   1       12.15       11.89      1.23 o 
  -3  -2   1        0.26        2.74      0.76 o 
  -2  -2   1       10.93        9.99      0.48 o 
  -1  -2   1     1272.78     1248.35      6.68 o 
   0  -2   1      984.91     1002.14      4.82 o 
   2  -2   1       25.47       23.02      0.56 o 
   3  -2   1     1152.71     1133.14      7.68 o 
   4  -2   1       57.22       56.62      1.20 o 
   5  -2   1       12.95       13.10      1.19 o 
   6  -2   1        2.57        2.78      1.09 o 
  -5  -1   1        2.28        3.21      1.76 o 
  -4  -1   1      263.81      249.08      2.85 o 
  -3  -1   1       48.02       45.70      1.11 o 
  -2  -1   1     1741.36     1737.44      9.00 o 
  -1  -1   1        5.80        6.78      0.62 o 
   0  -1   1     1181.48     1103.15      2.88 o 
   1  -1   1      393.00      441.50      2.20 o 
   2  -1   1      319.95      343.66      2.38 o 
   3  -1   1        6.71        6.10      0.40 o 
   4  -1   1       20.05       20.39      0.68 o 
   5  -1   1       36.20       40.43      1.84 o 
  -5   0   1       13.88       11.71      1.23 o 
  -4   0   1       26.22       25.16      1.24 o 
  -3   0   1        9.78        6.25      0.49 o 
  -2   0   1        2.58        1.81      0.27 o 
  -1   0   1      629.63      654.58      2.41 o 
   1   0   1     2363.89     2148.84     10.30 o 
   2   0   1      343.69      315.51      3.64 o 
   3   0   1     2004.80     1951.96     16.51 o 
   4   0   1        0.06       -0.51      0.61 o 
   5   0   1      103.33      106.17      3.11 o 
  -5   1   1      331.82      320.80      4.16 o 
  -4   1   1      301.95      285.30      3.23 o 
  -3   1   1        0.84        1.59      0.49 o 
  -2   1   1      733.42      740.53      4.42 o 
  -1   1   1        4.84        4.61      0.44 o 
   0   1   1     2211.32     1983.86      5.28 o 
   1   1   1       41.78       46.53      1.05 o 
   2   1   1       52.09       62.16      1.24 o 
   3   1   1       34.92       35.26      1.33 o 
   4   1   1        0.41       -0.62      0.68 o 
   5   1   1      172.14      169.93      4.23 o 
  -6   2   1        0.61        1.71      0.92 o 
  -5   2   1       30.07       30.09      1.06 o 
  -4   2   1        0.18        0.04      0.33 o 
  -3   2   1       71.26       70.20      1.12 o 
  -2   2   1      206.49      209.83      3.07 o 
  -1   2   1       60.53       55.03      1.30 o 
   0   2   1       17.42       24.19      0.40 o 
   1   2   1        3.89        4.47      0.60 o 
   2   2   1      200.83      177.65      2.52 o 
   3   2   1      252.09      241.78      4.07 o 
   4   2   1       56.25       54.81      1.91 o 
   5   2   1       97.87       93.03      3.24 o 
  -6   3   1       25.08       24.98      1.71 o 
  -5   3   1      373.51      374.20      7.44 o 
  -4   3   1      175.40      180.14      2.52 o 
  -3   3   1      456.96      449.61      3.98 o 
  -2   3   1      226.34      234.14      2.12 o 
  -1   3   1       88.54       99.10      0.98 o 
   0   3   1        8.11        4.96      0.35 o 
   1   3   1       61.31       76.35      1.05 o 
   2   3   1      150.89      153.26      2.81 o 
   3   3   1       37.65       38.04      1.72 o 
   4   3   1        0.03        2.04      2.08 o 
  -5   4   1        1.33        1.64      0.74 o 
  -4   4   1        3.01        4.87      1.20 o 
  -3   4   1        0.41        0.16      0.29 o 
  -2   4   1       13.12       14.41      0.88 o 
  -1   4   1      417.73      408.01      4.00 o 
   0   4   1      353.84      323.36      2.77 o 
   1   4   1      177.85      166.86      2.99 o 
   2   4   1      759.05      724.58      5.90 o 
   3   4   1      112.98      112.90      2.79 o 
   4   4   1      189.55      194.82      6.99 o 
  -5   5   1      160.73      153.53      2.77 o 
  -4   5   1      105.20      107.74      1.98 o 
  -3   5   1      458.76      437.05      4.13 o 
  -2   5   1       81.97       79.24      1.11 o 
  -1   5   1      520.01      508.10      3.77 o 
   0   5   1      210.69      192.28      2.14 o 
   1   5   1       68.16       73.66      1.48 o 
   2   5   1       19.21       19.20      0.91 o 
   3   5   1        0.52        0.31      0.69 o 
   4   5   1       51.12       58.52      2.80 o 
  -5   6   1       16.22       19.09      1.38 o 
  -4   6   1        0.02       -0.72      0.68 o 
  -3   6   1       22.10       20.45      2.13 o 
  -2   6   1       45.55       44.75      1.60 o 
  -1   6   1      166.41      156.20      2.92 o 
   0   6   1        1.33        1.13      0.47 o 
   1   6   1      606.20      593.88      5.95 o 
   2   6   1       88.64       92.70      2.38 o 
   3   6   1       14.38       13.22      1.53 o 
  -5   7   1       11.37       11.76      2.21 o 
  -4   7   1       16.49       16.73      1.45 o 
  -3   7   1      161.86      160.26      6.76 o 
  -2   7   1        6.54        6.57      0.86 o 
  -1   7   1      149.00      147.91      9.23 o 
   0   7   1        1.07        1.13      0.47 o 
   1   7   1      326.71      329.42      5.23 o 
   2   7   1       20.30       19.85      1.50 o 
  -4   8   1        0.67        3.25      1.43 o 
  -3   8   1        4.56        5.37      1.15 o 
  -2   8   1       54.65       54.45      2.23 o 
  -1   8   1       13.83       13.96      2.32 o 
   0   8   1      113.33      112.24      5.25 o 
   1   8   1       72.86       71.09      2.57 o 
  -3   9   1       51.92       47.13      2.39 o 
  -2   9   1       20.58       21.43      1.74 o 
  -1   9   1       24.91       25.48      1.65 o 
   0   9   1        2.85        6.86      1.43 o 
   0  -9   2       23.75       25.95      2.09 o 
   1  -9   2       38.86       36.65      3.26 o 
   2  -9   2        6.22        8.58      1.44 o 
   3  -9   2        0.54        3.11      2.85 o 
  -1  -8   2        4.78        5.17      1.26 o 
   0  -8   2       33.75       40.49      2.22 o 
   1  -8   2        5.44        8.84      3.56 o 
   2  -8   2       30.15       30.48      1.90 o 
   3  -8   2       12.32       12.86      1.35 o 
   4  -8   2        0.77        0.18      0.66 o 
  -2  -7   2      138.37      136.24      2.71 o 
  -1  -7   2        5.48        5.13      0.73 o 
   0  -7   2       25.52       20.77      1.58 o 
   1  -7   2        0.05       -0.12      0.66 o 
   2  -7   2        0.42        2.80      2.52 o 
   3  -7   2       48.25       46.50      2.08 o 
   4  -7   2        0.81        0.85      0.94 o 
   5  -7   2       13.01       17.26      1.62 o 
  -3  -6   2       73.74       70.31      3.11 o 
  -2  -6   2       13.68       14.53      0.88 o 
  -1  -6   2        7.82        8.50      1.08 o 
   0  -6   2      415.11      427.12      5.56 o 
   1  -6   2        3.06        6.63      2.67 o 
   2  -6   2      522.26      512.28      7.79 o 
   3  -6   2       34.31       33.47      2.16 o 
   4  -6   2       12.34       12.91      1.39 o 
   5  -6   2       39.63       40.12      1.98 o 
  -4  -5   2       23.21       23.63      1.90 o 
  -3  -5   2       26.22       33.98      1.35 o 
  -2  -5   2       80.22       78.44      1.74 o 
  -1  -5   2      101.69      112.51      2.36 o 
   0  -5   2      183.91      160.24      1.83 o 
   1  -5   2       63.31       61.91      1.75 o 
   2  -5   2        1.43        2.29      0.71 o 
   3  -5   2       12.68        9.76      1.01 o 
   4  -5   2        3.96        3.91      0.51 o 
   5  -5   2       56.79       55.33      2.13 o 
  -4  -4   2        3.15        6.09      2.19 o 
  -3  -4   2       39.63       39.67      1.21 o 
  -2  -4   2        0.00        2.03      1.26 o 
  -1  -4   2        4.29        7.13      0.70 o 
   0  -4   2      263.22      258.68      2.28 o 
   1  -4   2      340.04      346.69      4.23 o 
   2  -4   2     3335.95     3210.30     24.09 o 
   3  -4   2        2.56        3.74      0.42 o 
   4  -4   2      450.90      450.94      5.60 o 
   5  -4   2       24.08       25.77      1.08 o 
  -4  -3   2        0.41        0.59      0.62 o 
  -3  -3   2      363.12      357.65      3.88 o 
  -2  -3   2       31.03       27.97      1.44 o 
  -1  -3   2     1656.46     1746.42     13.34 o 
   0  -3   2       32.63       22.57      0.49 o 
   1  -3   2      880.82      862.59      3.63 o 
   2  -3   2      305.13      339.53      4.90 o 
   3  -3   2       56.53       62.54      1.05 o 
   4  -3   2        0.27        1.16      0.63 o 
   5  -3   2        6.68        6.89      1.75 o 
  -5  -2   2       46.69       48.60      2.30 o 
  -4  -2   2        7.01        4.32      0.73 o 
  -3  -2   2        7.29        7.39      0.71 o 
  -2  -2   2        1.21        0.76      0.34 o 
  -1  -2   2       84.77      106.62      1.20 o 
   0  -2   2      441.80      482.81      4.81 o 
   1  -2   2       96.65      100.84      0.94 o 
   2  -2   2      427.44      457.92      3.25 o 
   3  -2   2      206.14      196.47      2.17 o 
   4  -2   2      807.21      789.93     12.46 o 
   5  -2   2        3.99        6.98      1.28 o 
  -5  -1   2       12.28       12.32      3.06 o 
  -4  -1   2      563.24      543.33      5.39 o 
  -3  -1   2      382.72      352.18      3.39 o 
  -2  -1   2        0.32        0.26      0.25 o 
  -1  -1   2     1387.30     1391.28      6.54 o 
   0  -1   2       20.85       19.63      0.73 o 
   1  -1   2     2138.26     2025.26      8.27 o 
   2  -1   2        1.28        2.04      0.22 o 
   3  -1   2       43.62       45.95      0.79 o 
   4  -1   2        7.64        6.13      0.45 o 
   5  -1   2        0.09        0.60      0.75 o 
  -5   0   2        5.70        5.51      1.10 o 
  -4   0   2      121.73      127.29      2.86 o 
  -3   0   2        2.90        3.19      0.55 o 
  -2   0   2      200.68      215.11      1.82 o 
  -1   0   2      103.28      105.47      0.71 o 
   0   0   2       89.57       83.63      0.85 o 
   1   0   2       27.15       24.91      0.72 o 
   2   0   2       18.96       27.72      0.62 o 
   3   0   2      147.98      131.51      1.17 o 
   4   0   2      156.03      148.98      3.23 o 
   5   0   2       65.53       65.79      3.38 o 
  -5   1   2       33.68       32.95      1.21 o 
  -4   1   2      735.15      729.88      8.54 o 
  -3   1   2      223.94      212.13      2.53 o 
  -2   1   2     1291.39     1311.71      7.04 o 
  -1   1   2      775.07      753.82      2.72 o 
   0   1   2      167.11      182.93      3.19 o 
   1   1   2      185.16      215.27      1.10 o 
   2   1   2      148.42      173.59      2.32 o 
   3   1   2       48.52       42.80      1.36 o 
   4   1   2        9.76        8.07      1.12 o 
   5   1   2        0.01        0.65      1.53 o 
  -5   2   2       80.92       78.50      1.69 o 
  -4   2   2       10.38       13.08      0.74 o 
  -3   2   2        3.57        7.81      1.72 o 
  -2   2   2        9.03        9.98      0.65 o 
  -1   2   2        0.60        1.57      0.24 o 
   0   2   2      688.56      659.58      3.73 o 
   1   2   2      205.71      187.23      2.08 o 
   2   2   2      283.43      310.79      4.17 o 
   3   2   2      698.76      664.25      8.36 o 
   4   2   2       51.82       49.03      2.10 o 
   5   2   2      191.84      195.47      6.03 o 
  -5   3   2        0.15        0.71      0.52 o 
  -4   3   2      344.16      329.49      6.81 o 
  -3   3   2      194.44      211.59      2.40 o 
  -2   3   2     1597.38     1493.50     10.01 o 
  -1   3   2      172.06      173.69      3.88 o 
   0   3   2     1850.96     1933.62     10.18 o 
   1   3   2      494.33      512.94      3.73 o 
   2   3   2      157.90      147.03      2.62 o 
   3   3   2        1.12        2.48      0.92 o 
   4   3   2        5.74        7.11      1.25 o 
  -5   4   2       85.94       85.45      2.50 o 
  -4   4   2       98.76      101.16      1.86 o 
  -3   4   2        3.87        5.94      0.53 o 
  -2   4   2       45.32       46.74      0.86 o 
  -1   4   2      149.26      147.12      1.65 o 
   0   4   2      214.54      207.45      2.96 o 
   1   4   2        7.86       13.18      1.12 o 
   2   4   2      733.03      710.14      5.62 o 
   3   4   2       54.97       58.54      2.22 o 
   4   4   2       32.96       40.24      4.31 o 
  -5   5   2      102.76      101.49      2.21 o 
  -4   5   2        5.15        6.21      1.08 o 
  -3   5   2      119.13      121.61      1.87 o 
  -2   5   2      397.30      393.79      7.67 o 
  -1   5   2       38.30       40.27      0.87 o 
   0   5   2      422.49      431.11      4.00 o 
   1   5   2        1.34        1.80      1.09 o 
   2   5   2      689.23      686.66      9.25 o 
   3   5   2       44.67       43.17      2.61 o 
  -5   6   2      112.50      112.28      3.22 o 
  -4   6   2       53.75       54.88      1.39 o 
  -3   6   2       19.39       20.82      0.85 o 
  -2   6   2        0.05        0.12      0.27 o 
  -1   6   2      206.42      206.47      2.52 o 
   0   6   2       25.15       24.07      1.22 o 
   1   6   2      283.33      272.80      3.48 o 
   2   6   2      106.77      101.66      2.75 o 
   3   6   2        0.21        2.06      3.37 o 
  -4   7   2       36.60       34.18      1.58 o 
  -3   7   2      174.59      170.49      5.76 o 
  -2   7   2      127.38      124.13      2.84 o 
  -1   7   2      111.87      106.63      2.82 o 
   0   7   2       85.52       85.29      2.69 o 
   1   7   2        6.26        5.66      0.87 o 
   2   7   2       24.92       25.93      2.36 o 
  -4   8   2       14.25       14.92      1.51 o 
  -3   8   2       23.79       25.10      1.54 o 
  -2   8   2        1.16        0.44      0.77 o 
  -1   8   2        0.00       -0.32      0.54 o 
   0   8   2        2.55        3.40      0.99 o 
   1   8   2       51.60       49.91      2.79 o 
  -3   9   2       37.56       39.82      4.57 o 
  -2   9   2        4.61        5.62      1.77 o 
  -1   9   2       56.94       58.50      3.74 o 
   1  -9   3        7.23       11.38      2.58 o 
   2  -9   3        1.47        1.00      1.09 o 
  -1  -8   3        1.67        2.50      1.14 o 
   0  -8   3        0.09        1.00      0.97 o 
   1  -8   3       82.34       86.97      4.86 o 
   2  -8   3        2.42        0.95      0.74 o 
   3  -8   3      150.52      149.75     10.88 o 
   4  -8   3        4.99        5.13      1.32 o 
  -2  -7   3       13.91       14.54      1.06 o 
  -1  -7   3       32.77       35.10      1.36 o 
   0  -7   3       83.82       83.08      5.82 o 
   1  -7   3       69.08       67.91      3.67 o 
   2  -7   3        3.78        2.99      0.70 o 
   3  -7   3        8.26        9.45      1.30 o 
   4  -7   3        0.72        3.48      1.42 o 
  -3  -6   3        1.65        0.68      0.81 o 
  -2  -6   3       38.84       39.69      1.48 o 
  -1  -6   3        1.96        1.53      0.49 o 
   0  -6   3       16.77       14.94      0.78 o 
   1  -6   3       35.15       32.25      1.62 o 
   2  -6   3       83.89       95.04     10.00 o 
   3  -6   3      656.47      645.50     15.19 o 
   4  -6   3        8.85        6.94      1.14 o 
   5  -6   3      119.16      120.97      3.31 o 
  -3  -5   3        6.63        7.58      0.97 o 
  -2  -5   3      258.80      262.34      3.58 o 
  -1  -5   3        3.48        2.33      0.57 o 
   0  -5   3      869.98      906.04      6.68 o 
   1  -5   3        7.90        9.57      2.24 o 
   2  -5   3      408.12      389.89      9.06 o 
   3  -5   3      130.89      129.09      5.46 o 
   4  -5   3        7.69        7.80      1.71 o 
   5  -5   3        3.03        3.54      0.97 o 
  -4  -4   3       45.45       47.01      2.21 o 
  -3  -4   3        0.13        0.82      1.09 o 
  -2  -4   3        0.16        3.44      2.26 o 
  -1  -4   3       13.55       10.85      0.92 o 
   0  -4   3       73.31       79.29      2.04 o 
   1  -4   3       65.31       67.04      1.45 o 
   2  -4   3       55.00       50.13      2.34 o 
   3  -4   3       73.12       85.77      2.19 o 
   4  -4   3       84.17       83.98      1.95 o 
   5  -4   3      210.88      203.66      3.76 o 
  -4  -3   3        0.11        2.32      0.75 o 
  -3  -3   3      561.09      528.17      5.65 o 
  -2  -3   3      250.43      251.92      2.95 o 
  -1  -3   3       16.07       12.92      0.97 o 
   0  -3   3     1017.84     1007.92      6.26 o 
   1  -3   3        2.63        4.04      0.78 o 
   2  -3   3     1038.78      977.67      6.31 o 
   3  -3   3        0.07        0.00      0.22 o 
   4  -3   3       24.05       24.19      1.57 o 
   5  -3   3        0.13       -0.02      0.73 o 
  -5  -2   3      115.86      111.60      5.17 o 
  -4  -2   3       21.23       19.58      0.92 o 
  -3  -2   3      242.83      243.31      2.98 o 
  -2  -2   3        1.79        1.08      0.37 o 
  -1  -2   3      296.33      299.69      3.21 o 
   0  -2   3      125.42      126.72      1.29 o 
   1  -2   3       11.69        8.10      0.54 o 
   2  -2   3        2.80        5.34      0.47 o 
   3  -2   3       11.50        9.97      0.65 o 
   4  -2   3       66.30       67.53      2.67 o 
   5  -2   3       56.98       54.02      1.78 o 
  -5  -1   3        6.62        9.37      1.57 o 
  -4  -1   3       41.67       41.29      1.18 o 
  -3  -1   3      867.94      839.41      6.56 o 
  -2  -1   3      147.28      144.25      1.65 o 
  -1  -1   3     1732.78     1708.05      7.91 o 
   0  -1   3      708.03      684.78      3.67 o 
   1  -1   3       22.34       25.24      0.52 o 
   2  -1   3      389.04      405.35      4.42 o 
   3  -1   3       45.39       47.26      1.31 o 
   4  -1   3        0.02       -0.13      0.47 o 
   5  -1   3        1.16        2.43      2.14 o 
  -5   0   3      119.11      123.55      3.30 o 
  -4   0   3      170.03      164.00      3.96 o 
  -3   0   3       33.27       33.98      2.40 o 
  -2   0   3        3.58        6.46      0.33 o 
  -1   0   3       44.97       43.60      0.60 o 
   0   0   3        0.38        0.78      0.16 o 
   1   0   3      343.47      356.44      2.77 o 
   2   0   3       87.08       81.81      0.88 o 
   3   0   3      242.40      260.05      3.96 o 
   4   0   3      360.69      364.95      5.95 o 
   5   0   3       10.89       11.62      2.24 o 
  -5   1   3        2.22        3.53      0.60 o 
  -4   1   3        0.02        0.10      0.36 o 
  -3   1   3      450.02      461.77      3.95 o 
  -2   1   3      341.11      409.17      4.39 o 
  -1   1   3     3371.08     2907.83     39.50 o 
   0   1   3       96.97      107.91      1.01 o 
   1   1   3     3167.95     3156.54     18.95 o 
   2   1   3      434.50      483.20      5.18 o 
   3   1   3      268.52      265.49      5.01 o 
   4   1   3       40.59       46.19      1.79 o 
   5   1   3        4.70        5.34      1.25 o 
  -5   2   3      314.24      320.00      4.22 o 
  -4   2   3      328.28      325.93      5.64 o 
  -3   2   3      335.23      351.36      3.26 o 
  -2   2   3       48.73       44.02      0.83 o 
  -1   2   3       94.84      112.04      1.13 o 
   0   2   3      388.68      410.27      3.27 o 
   1   2   3      107.94      112.70      1.88 o 
   2   2   3       18.60       16.72      1.30 o 
   3   2   3      472.05      454.13      6.21 o 
   4   2   3       18.27       16.67      1.24 o 
   5   2   3       36.16       38.41      2.34 o 
  -5   3   3       91.97       90.57      1.95 o 
  -4   3   3      176.64      174.96      3.16 o 
  -3   3   3       19.29       22.14      0.67 o 
  -2   3   3      347.73      362.24      6.56 o 
  -1   3   3      644.71      672.20      5.84 o 
   0   3   3      134.04      144.81      1.61 o 
   1   3   3      844.55      860.74      6.72 o 
   2   3   3        2.20        2.48      0.84 o 
   3   3   3      945.47      921.68     15.87 o 
   4   3   3       50.33       49.97      2.06 o 
  -5   4   3        1.25        1.10      0.68 o 
  -4   4   3      372.84      375.37      4.36 o 
  -3   4   3      193.60      203.31      3.93 o 
  -2   4   3      155.41      151.52      3.26 o 
  -1   4   3       22.86       20.80      0.65 o 
   0   4   3      582.24      627.99      6.31 o 
   1   4   3       42.49       42.47      0.92 o 
   2   4   3      472.25      475.80     12.35 o 
   3   4   3       92.11       92.29      5.71 o 
   4   4   3        0.79        0.93      1.58 o 
  -5   5   3        0.03        0.06      0.43 o 
  -4   5   3        3.14        3.86      0.60 o 
  -3   5   3      119.06      125.30      2.11 o 
  -2   5   3      433.21      428.84      4.10 o 
  -1   5   3      194.08      219.49      3.05 o 
   0   5   3      345.39      330.11      6.54 o 
   1   5   3      166.89      163.06      2.26 o 
   2   5   3       15.62       14.64      1.21 o 
   3   5   3       55.14       56.45      2.44 o 
  -5   6   3       52.49       53.40      3.18 o 
  -4   6   3       46.13       49.03      2.15 o 
  -3   6   3       53.83       49.55      1.26 o 
  -2   6   3       99.50       93.66      2.55 o 
  -1   6   3        5.82        4.95      0.55 o 
   0   6   3        0.98        4.08      1.61 o 
   1   6   3        0.04       -0.38      0.45 o 
   2   6   3       88.47       91.15      2.87 o 
   3   6   3       47.98       45.66      1.93 o 
  -4   7   3       38.76       35.74      1.83 o 
  -3   7   3       28.45       29.39      1.63 o 
  -2   7   3       72.40       66.54      2.01 o 
  -1   7   3        3.36        3.56      1.07 o 
   0   7   3      189.51      187.58      2.86 o 
   1   7   3       90.87       91.21      1.96 o 
   2   7   3       73.64       76.53      2.59 o 
  -4   8   3       27.00       25.06      2.12 o 
  -3   8   3       28.41       32.21      1.66 o 
  -2   8   3       74.57       72.14      2.33 o 
  -1   8   3        8.55        9.61      1.77 o 
   0   8   3        0.65        0.66      0.78 o 
   1   8   3        3.14        3.51      0.86 o 
  -2   9   3       28.51       32.00      2.39 o 
  -1   9   3       46.26       47.38      2.15 o 
   1  -9   4       38.79       38.62      2.07 o 
   2  -9   4       14.30       17.20      1.84 o 
  -1  -8   4       17.62       15.97      1.77 o 
   0  -8   4        3.00        6.56      2.27 o 
   1  -8   4       14.44       13.10      1.56 o 
   2  -8   4        2.16        2.97      1.12 o 
   3  -8   4       12.61       15.81      1.70 o 
  -2  -7   4        8.70       10.21      1.87 o 
  -1  -7   4       97.78      105.83      5.46 o 
   0  -7   4        0.35        0.99      0.72 o 
   1  -7   4      288.81      302.66      5.84 o 
   2  -7   4        0.01        0.47      0.63 o 
   3  -7   4      147.16      141.54      3.85 o 
   4  -7   4       43.63       46.88      2.38 o 
  -3  -6   4       26.48       27.56      1.54 o 
  -2  -6   4        1.02        2.27      0.69 o 
  -1  -6   4        0.69        2.63      0.76 o 
   0  -6   4       21.70       19.94      1.01 o 
   1  -6   4       38.58       38.53      1.62 o 
   2  -6   4        3.73        4.25      0.99 o 
   3  -6   4       33.04       26.26      1.45 o 
   4  -6   4       11.85       13.02      2.22 o 
   5  -6   4       19.89       21.36      1.79 o 
  -3  -5   4        2.79        2.71      0.74 o 
  -2  -5   4      310.74      292.49      3.99 o 
  -1  -5   4       91.65       95.06      1.82 o 
   0  -5   4       22.91       18.40      0.70 o 
   1  -5   4      370.29      361.88      8.25 o 
   2  -5   4        2.17        2.13      0.76 o 
   3  -5   4      337.92      308.25      8.73 o 
   4  -5   4        0.10       -0.74      0.58 o 
   5  -5   4        8.82       10.27      1.76 o 
  -4  -4   4      110.33      108.40      3.04 o 
  -3  -4   4       37.48       37.93      1.34 o 
  -2  -4   4      234.06      230.85      3.21 o 
  -1  -4   4        0.06        0.30      0.38 o 
   0  -4   4      154.65      161.01      1.94 o 
   1  -4   4       54.58       49.95      0.82 o 
   2  -4   4        1.07        0.94      0.24 o 
   3  -4   4        4.17        5.76      1.35 o 
   4  -4   4        3.93        3.68      0.53 o 
   5  -4   4       15.66       15.76      1.27 o 
  -4  -3   4        0.66        1.10      0.73 o 
  -3  -3   4       43.05       44.27      1.36 o 
  -2  -3   4      558.32      544.69      6.98 o 
  -1  -3   4       18.42       20.28      0.77 o 
   0  -3   4      778.84      775.22      5.56 o 
   1  -3   4      157.04      150.04      1.89 o 
   2  -3   4        3.61        4.12      0.45 o 
   3  -3   4      262.76      252.15      2.90 o 
   4  -3   4        1.15        1.26      0.81 o 
   5  -3   4        7.17        7.69      1.24 o 
  -5  -2   4      148.40      163.22      6.60 o 
  -4  -2   4      158.00      158.72      3.18 o 
  -3  -2   4      215.02      211.28      3.31 o 
  -2  -2   4       64.48       64.78      1.18 o 
  -1  -2   4        0.45        2.70      0.37 o 
   0  -2   4       71.06       74.85      1.04 o 
   1  -2   4        1.60        0.91      0.39 o 
   2  -2   4       90.37       84.71      1.25 o 
   3  -2   4       17.85       13.72      1.19 o 
   4  -2   4      135.50      133.52      2.04 o 
   5  -2   4      106.88      110.43      3.19 o 
  -5  -1   4        1.07        4.65      2.67 o 
  -4  -1   4       18.61       17.82      1.44 o 
  -3  -1   4        6.04        8.43      1.06 o 
  -2  -1   4      338.31      343.54      2.89 o 
  -1  -1   4      181.60      234.33      5.55 o 
   0  -1   4     2329.81     2290.55     13.68 o 
   1  -1   4       17.51       19.51      0.51 o 
   2  -1   4     1726.49     1729.09     10.36 o 
   3  -1   4      158.19      160.09      2.06 o 
   4  -1   4      249.26      259.96      4.68 o 
   5  -1   4       62.40       56.61      2.41 o 
  -5   0   4      303.49      307.17      5.67 o 
  -4   0   4      477.99      493.64      6.20 o 
  -3   0   4      809.21      737.19     24.20 o 
  -2   0   4      576.84      606.90      3.60 o 
  -1   0   4      144.72      132.70      2.01 o 
   0   0   4       56.06       66.46      0.76 o 
   1   0   4      330.19      362.76      2.74 o 
   2   0   4       14.72       13.23      0.79 o 
   3   0   4        4.90        5.16      0.81 o 
   4   0   4      183.37      188.95      5.30 o 
   5   0   4        1.99        3.26      1.19 o 
  -5   1   4       49.62       57.77      3.97 o 
  -4   1   4      170.42      169.29      3.75 o 
  -3   1   4      157.21      144.37      1.72 o 
  -2   1   4      271.73      281.64      7.47 o 
  -1   1   4      522.90      547.43      5.25 o 
   0   1   4      548.25      534.49      3.42 o 
   1   1   4      260.32      303.71      2.40 o 
   2   1   4      739.29      678.19      6.90 o 
   3   1   4       27.78       28.41      1.76 o 
   4   1   4      738.71      754.59     10.82 o 
   5   1   4       30.46       28.90      2.07 o 
  -5   2   4       21.52       20.94      1.46 o 
  -4   2   4       18.54       17.12      0.96 o 
  -3   2   4      875.96      857.79      6.32 o 
  -2   2   4      364.56      378.57      2.75 o 
  -1   2   4      635.16      650.24      4.27 o 
   0   2   4       47.03       52.88      0.88 o 
   1   2   4      754.40      838.44      5.45 o 
   2   2   4       51.73       48.14      1.58 o 
   3   2   4      448.23      459.01      6.84 o 
   4   2   4       44.33       49.22      2.28 o 
  -5   3   4       16.34       14.07      1.18 o 
  -4   3   4       20.03       20.18      0.97 o 
  -3   3   4        6.67        6.72      0.54 o 
  -2   3   4      296.13      320.38      2.89 o 
  -1   3   4      673.04      685.93      5.07 o 
   0   3   4      157.92      171.61      2.17 o 
   1   3   4      554.80      569.40      4.73 o 
   2   3   4      183.31      160.20      3.04 o 
   3   3   4       31.97       30.08      1.37 o 
   4   3   4       69.29       70.90      4.32 o 
  -5   4   4        0.06       -0.02      0.60 o 
  -4   4   4      184.88      181.99      2.67 o 
  -3   4   4       86.41       82.78      2.56 o 
  -2   4   4      170.67      175.33      4.33 o 
  -1   4   4      289.24      277.62      4.25 o 
   0   4   4       49.82       55.06      1.15 o 
   1   4   4        8.24        8.62      0.56 o 
   2   4   4        7.04        9.78      2.09 o 
   3   4   4       98.80      101.84      3.74 o 
   4   4   4       44.74       47.44      2.28 o 
  -5   5   4       30.61       28.81      1.77 o 
  -4   5   4       17.98       18.84      0.94 o 
  -3   5   4       66.20       66.26      1.42 o 
  -2   5   4       28.98       31.03      0.92 o 
  -1   5   4       72.77       65.14      2.05 o 
   0   5   4        0.87        4.11      1.01 o 
   1   5   4      340.54      332.28      3.80 o 
   2   5   4       91.83       92.89      3.00 o 
   3   5   4      157.96      158.90      4.31 o 
  -5   6   4        0.05        0.05      1.06 o 
  -4   6   4      176.07      173.16      2.76 o 
  -3   6   4       88.94       85.63      1.76 o 
  -2   6   4      138.51      143.68      2.33 o 
  -1   6   4      223.61      227.65      3.04 o 
   0   6   4       26.53       24.43      1.31 o 
   1   6   4        1.65        1.42      0.49 o 
   2   6   4       11.71       14.08      1.40 o 
  -4   7   4       33.76       33.55      1.80 o 
  -3   7   4       44.66       44.58      1.90 o 
  -2   7   4       39.00       35.64      1.27 o 
  -1   7   4       39.10       35.48      1.18 o 
   0   7   4      118.35      118.33      2.60 o 
   1   7   4       23.76       25.49      3.02 o 
   2   7   4       39.43       41.56      2.33 o 
  -3   8   4        6.79        8.70      1.32 o 
  -2   8   4      110.46      113.03      4.18 o 
  -1   8   4       54.28       55.28      2.34 o 
   0   8   4       22.84       21.89      1.13 o 
   0  -8   5        0.80        0.76      0.94 o 
   1  -8   5       16.97       15.79      1.70 o 
   2  -8   5       13.98       12.48      1.55 o 
   3  -8   5        0.15        1.34      3.02 o 
  -2  -7   5        2.24        1.64      2.21 o 
  -1  -7   5       97.96       95.06      4.99 o 
   0  -7   5       27.98       27.96      1.57 o 
   1  -7   5        8.07        6.71      0.91 o 
   2  -7   5       93.72       97.27      3.11 o 
   3  -7   5        3.66        1.63      1.36 o 
   4  -7   5       86.78       87.07      4.85 o 
  -2  -6   5       36.74       34.10      1.39 o 
  -1  -6   5      124.99      121.79      2.40 o 
   0  -6   5        0.00       -0.19      0.91 o 
   1  -6   5       66.52       64.30      1.92 o 
   2  -6   5        7.79        9.26      1.20 o 
   3  -6   5        0.79        1.30      0.99 o 
   4  -6   5        7.43        7.12      1.05 o 
  -3  -5   5        0.17        0.78      0.64 o 
  -2  -5   5       38.92       40.81      1.73 o 
  -1  -5   5      176.68      173.12      3.34 o 
   0  -5   5        3.12        3.70      0.55 o 
   1  -5   5      186.26      195.26      7.22 o 
   2  -5   5       35.77       38.15      2.58 o 
   3  -5   5       12.83       12.99      0.96 o 
   4  -5   5       97.80       97.19      3.39 o 
   5  -5   5        1.86        5.44      2.20 o 
  -4  -4   5      141.04      144.99      5.45 o 
  -3  -4   5      134.62      141.98      2.55 o 
  -2  -4   5      162.18      169.53      2.70 o 
  -1  -4   5       87.77       91.35      2.37 o 
   0  -4   5        0.01        0.53      0.80 o 
   1  -4   5       76.87       77.10      1.83 o 
   2  -4   5        1.32        0.22      0.44 o 
   3  -4   5        9.37        9.30      0.89 o 
   4  -4   5        0.78        1.22      0.70 o 
   5  -4   5       43.73       45.21      5.07 o 
  -4  -3   5       13.90       13.49      1.11 o 
  -3  -3   5       27.97       29.70      1.50 o 
  -2  -3   5       25.61       29.39      1.02 o 
  -1  -3   5      113.48      110.11      2.46 o 
   0  -3   5       29.28       34.21      1.28 o 
   1  -3   5      618.44      651.18      5.26 o 
   2  -3   5       54.74       55.35      1.16 o 
   3  -3   5      522.52      540.65      7.08 o 
   4  -3   5       33.60       33.58      1.06 o 
   5  -3   5      147.83      147.19      4.06 o 
  -4  -2   5      352.60      352.23      6.42 o 
  -3  -2   5      407.55      424.50      4.54 o 
  -2  -2   5     1011.26     1040.83      7.80 o 
  -1  -2   5      557.00      594.04      4.72 o 
   0  -2   5      128.35      114.46      1.44 o 
   1  -2   5        5.31        3.70      0.52 o 
   2  -2   5      148.94      155.44      2.00 o 
   3  -2   5        1.16        1.79      0.39 o 
   4  -2   5        0.32        1.85      0.78 o 
   5  -2   5       41.86       43.47      2.13 o 
  -5  -1   5       94.11       94.98      3.34 o 
  -4  -1   5      106.70      103.99      3.36 o 
  -3  -1   5      168.02      166.12      2.58 o 
  -2  -1   5       31.67       27.62      0.66 o 
  -1  -1   5      487.33      524.66      7.71 o 
   0  -1   5      281.05      287.67      2.43 o 
   1  -1   5      191.84      186.61      1.98 o 
   2  -1   5      175.06      189.84      2.17 o 
   3  -1   5      285.41      262.68      2.89 o 
   4  -1   5       38.80       43.28      1.83 o 
   5  -1   5      354.78      376.26      7.25 o 
  -5   0   5       65.09       63.84      2.46 o 
  -4   0   5        2.72        2.51      0.67 o 
  -3   0   5       64.40       66.89      3.22 o 
  -2   0   5     1217.08     1221.03     11.89 o 
  -1   0   5      314.74      329.73      4.09 o 
   0   0   5      981.55      978.35      5.97 o 
   1   0   5       82.34       91.34      1.51 o 
   2   0   5      493.73      542.28     10.20 o 
   3   0   5       17.36       14.57      1.14 o 
   4   0   5      283.27      286.58      5.70 o 
   5   0   5       10.64        8.48      1.47 o 
  -5   1   5      144.56      147.68      3.52 o 
  -4   1   5       19.04       21.83      1.24 o 
  -3   1   5      135.26      134.89      3.14 o 
  -2   1   5       58.09       57.76      1.44 o 
  -1   1   5      402.42      449.01      5.04 o 
   0   1   5      432.81      451.91      3.34 o 
   1   1   5       67.70       73.23      1.09 o 
   2   1   5      400.14      392.07      5.82 o 
   3   1   5      110.90       93.29      5.96 o 
   4   1   5       33.12       31.84      1.90 o 
   5   1   5       45.89       48.52      2.28 o 
  -5   2   5       81.30       81.76      2.78 o 
  -4   2   5        4.10        5.34      2.82 o 
  -3   2   5      372.37      359.91      5.29 o 
  -2   2   5       77.62       67.56      1.79 o 
  -1   2   5      338.01      350.51      2.83 o 
   0   2   5      545.89      543.52      4.27 o 
   1   2   5       89.01      115.74      2.88 o 
   2   2   5       33.98       35.30      1.35 o 
   3   2   5       22.61       27.25      1.56 o 
   4   2   5       78.08       73.82      2.51 o 
  -5   3   5       20.73       22.70      3.17 o 
  -4   3   5       71.75       68.97      2.26 o 
  -3   3   5       59.54       57.72      1.00 o 
  -2   3   5      105.19      109.31      1.68 o 
  -1   3   5        8.59       10.93      0.98 o 
   0   3   5       17.25       15.93      0.69 o 
   1   3   5        0.00        0.64      0.31 o 
   2   3   5      305.49      302.99      5.07 o 
   3   3   5       47.80       41.97      1.76 o 
   4   3   5      174.28      174.39      4.67 o 
  -5   4   5      126.51      119.72      3.55 o 
  -4   4   5        1.07        1.81      0.68 o 
  -3   4   5      473.43      464.44      4.52 o 
  -2   4   5      164.52      162.80      2.97 o 
  -1   4   5      415.18      423.92      9.22 o 
   0   4   5      440.63      449.32      4.51 o 
   1   4   5       65.51       62.25      1.35 o 
   2   4   5       19.88       21.22      1.54 o 
   3   4   5       21.14       21.03      1.76 o 
  -5   5   5       61.57       63.67      2.56 o 
  -4   5   5       44.20       43.34      1.88 o 
  -3   5   5      124.52      125.29      2.18 o 
  -2   5   5       94.28       99.18      6.51 o 
  -1   5   5       43.17       46.82      1.33 o 
   0   5   5       24.66       20.24      0.97 o 
   1   5   5      166.97      152.21      4.04 o 
   2   5   5       10.53       12.75      3.99 o 
   3   5   5       53.59       52.65      2.09 o 
  -4   6   5       80.65       80.42      2.58 o 
  -3   6   5      255.63      254.32      3.59 o 
  -2   6   5       59.80       58.90      1.50 o 
  -1   6   5      336.75      350.72      4.43 o 
   0   6   5       88.33       88.72      1.88 o 
   1   6   5       88.80       93.67      2.01 o 
   2   6   5        0.30        1.21      0.95 o 
  -4   7   5       44.19       52.30      3.75 o 
  -3   7   5      161.48      159.38      2.86 o 
  -2   7   5       41.23       41.40      1.35 o 
  -1   7   5       46.81       43.56      1.60 o 
   0   7   5       15.28       14.97      0.91 o 
   1   7   5      115.49      107.61      3.25 o 
  -3   8   5        8.94        8.54      1.67 o 
  -2   8   5      144.14      146.42      4.30 o 
  -1   8   5       61.93       58.73      2.59 o 
   0   8   5       54.11       51.98      1.71 o 
   0  -8   6       41.62       42.85      2.40 o 
   1  -8   6        0.02        0.71      0.93 o 
   2  -8   6       22.52       22.87      3.76 o 
  -1  -7   6       29.20       27.98      1.90 o 
   0  -7   6       35.33       38.18      2.55 o 
   1  -7   6        3.05        4.28      1.95 o 
   2  -7   6       30.02       33.83      2.05 o 
   3  -7   6        5.26       10.31      2.76 o 
  -2  -6   6       76.51       81.69      2.13 o 
  -1  -6   6       95.49       94.50      2.08 o 
   0  -6   6       58.38       67.56      2.78 o 
   1  -6   6        0.38        0.34      0.54 o 
   2  -6   6       37.26       37.02      2.59 o 
   3  -6   6        1.55        0.79      0.84 o 
   4  -6   6        0.30        0.10      0.75 o 
  -3  -5   6       25.20       24.98      1.37 o 
  -2  -5   6       16.24       19.21      1.02 o 
  -1  -5   6       33.29       32.31      1.20 o 
   0  -5   6       21.30       21.02      0.93 o 
   1  -5   6        4.75        5.06      0.51 o 
   2  -5   6      125.58      134.78      3.30 o 
   3  -5   6       31.75       30.09      2.16 o 
   4  -5   6      110.13      119.90      3.38 o 
  -3  -4   6      234.98      248.65      4.43 o 
  -2  -4   6      190.75      204.15      3.65 o 
  -1  -4   6      712.09      699.54      6.64 o 
   0  -4   6      277.03      277.23      3.29 o 
   1  -4   6       87.40       78.44      1.51 o 
   2  -4   6       20.22       17.45      1.42 o 
   3  -4   6       67.23       68.65      4.09 o 
   4  -4   6        4.40        4.67      0.76 o 
   5  -4   6        3.28        4.26      1.79 o 
  -4  -3   6      140.30      141.27      7.86 o 
  -3  -3   6      126.09      129.48      3.38 o 
  -2  -3   6       61.29       63.63      1.82 o 
  -1  -3   6        3.66        4.62      0.54 o 
   0  -3   6      229.30      231.27      5.25 o 
   1  -3   6       67.62       63.87      1.33 o 
   2  -3   6       59.17       60.27      1.35 o 
   3  -3   6       70.15       72.89      1.52 o 
   4  -3   6       64.20       64.30      1.54 o 
   5  -3   6       26.71       28.80      1.83 o 
  -4  -2   6       47.95       46.48      2.11 o 
  -3  -2   6        8.61        8.70      0.97 o 
  -2  -2   6       94.67       92.82      1.97 o 
  -1  -2   6      881.10      876.19     12.94 o 
   0  -2   6       93.53       86.84      1.34 o 
   1  -2   6      745.43      710.80      5.87 o 
   2  -2   6       54.46       47.96      1.10 o 
   3  -2   6      241.71      253.95      3.28 o 
   4  -2   6        2.47        3.06      0.89 o 
   5  -2   6      134.18      137.30      3.88 o 
  -4  -1   6      212.46      210.59     15.04 o 
  -3  -1   6        7.32        8.64      2.81 o 
  -2  -1   6      321.15      320.45      4.82 o 
  -1  -1   6       77.23       77.27      1.48 o 
   0  -1   6      119.16      127.12      1.49 o 
   1  -1   6      127.65      126.09      1.72 o 
   2  -1   6       31.17       36.27      1.08 o 
   3  -1   6      166.93      160.99      2.20 o 
   4  -1   6       41.85       39.62      1.86 o 
   5  -1   6       16.82       17.85      1.29 o 
  -5   0   6        7.06       10.02      1.38 o 
  -4   0   6       88.43       86.26      2.69 o 
  -3   0   6       23.02       22.69      1.70 o 
  -2   0   6      404.86      388.24      5.56 o 
  -1   0   6       30.04       21.65      0.98 o 
   0   0   6      397.18      409.44      3.35 o 
   1   0   6      593.84      569.25      4.71 o 
   2   0   6       48.21       57.65      1.13 o 
   3   0   6       74.90       77.89      2.72 o 
   4   0   6       23.62       25.05      1.68 o 
  -5   1   6       22.33       23.82      1.80 o 
  -4   1   6       42.48       45.46      2.81 o 
  -3   1   6      121.51      114.61      3.12 o 
  -2   1   6      125.22      116.48      3.08 o 
  -1   1   6      131.76      148.89      2.58 o 
   0   1   6        7.68        6.66      0.47 o 
   1   1   6        0.03        0.25      0.46 o 
   2   1   6        0.35        1.84      0.34 o 
   3   1   6      160.40      160.99      3.37 o 
   4   1   6       13.51       11.46      1.44 o 
  -5   2   6       10.34        9.22      1.39 o 
  -4   2   6      159.30      150.36      5.29 o 
  -3   2   6        7.67        9.44      1.13 o 
  -2   2   6      738.79      731.92     18.46 o 
  -1   2   6      171.32      173.38      1.87 o 
   0   2   6      751.50      760.31     10.14 o 
   1   2   6      515.98      495.49      7.33 o 
   2   2   6      113.91      106.84      2.50 o 
   3   2   6       48.61       52.31      2.47 o 
   4   2   6       17.18       16.95      1.70 o 
  -5   3   6       89.66       91.39      3.14 o 
  -4   3   6      181.22      180.74      4.12 o 
  -3   3   6      131.45      123.94      2.85 o 
  -2   3   6      312.62      296.73     14.33 o 
  -1   3   6      161.82      161.67      2.08 o 
   0   3   6       16.84       18.43      1.01 o 
   1   3   6        4.50        4.81      0.50 o 
   2   3   6      114.33      101.29      3.25 o 
   3   3   6        0.94        1.22      0.94 o 
   4   3   6       37.58       38.84      2.10 o 
  -5   4   6        5.55        7.15      1.35 o 
  -4   4   6       24.45       23.51      1.41 o 
  -3   4   6      194.51      191.04      3.93 o 
  -2   4   6      332.53      343.66      3.67 o 
  -1   4   6      216.91      207.87      7.33 o 
   0   4   6      606.46      607.72      5.91 o 
   1   4   6       80.50       70.26      1.48 o 
   2   4   6      201.37      203.78      5.41 o 
   3   4   6        2.30        2.41      0.99 o 
  -4   5   6       16.24       16.39      1.81 o 
  -3   5   6      142.17      141.77      5.96 o 
  -2   5   6      390.95      371.21      6.28 o 
  -1   5   6      146.96      147.01      2.59 o 
   0   5   6      133.65      121.92      2.23 o 
   1   5   6       32.69       35.55      1.82 o 
   2   5   6      116.63      117.48      3.50 o 
   3   5   6       34.60       41.47      2.49 o 
  -4   6   6        6.04        5.41      1.27 o 
  -3   6   6        0.47        2.94      2.31 o 
  -2   6   6        9.67        8.42      0.79 o 
  -1   6   6      340.27      347.62      4.61 o 
   0   6   6       96.50      103.80      2.28 o 
   1   6   6      151.40      146.34      3.80 o 
   2   6   6      142.57      140.39      4.18 o 
  -3   7   6        0.71        0.48      0.78 o 
  -2   7   6        7.35        8.80      0.91 o 
  -1   7   6       28.67       28.92      1.23 o 
   0   7   6       18.05       16.15      1.22 o 
   1   7   6       23.46       22.50      1.78 o 
  -2   8   6        5.45        8.07      1.43 o 
  -1   8   6       32.40       33.61      1.97 o 
  -1  -7   7        5.50        6.86      1.64 o 
   0  -7   7       20.46       19.22      1.49 o 
   1  -7   7        2.28        4.09      1.00 o 
   2  -7   7        1.96        3.14      2.51 o 
   3  -7   7       17.83       21.41      1.56 o 
  -2  -6   7       87.18       91.40      2.36 o 
  -1  -6   7       53.04       55.84      2.50 o 
   0  -6   7      308.79      302.42      8.22 o 
   1  -6   7       75.04       79.39      4.50 o 
   2  -6   7       32.34       35.86      2.78 o 
   3  -6   7        7.53        9.74      1.42 o 
   4  -6   7       23.32       26.25      1.98 o 
  -2  -5   7       78.90       79.69      1.88 o 
  -1  -5   7        7.23        8.74      1.45 o 
   0  -5   7       20.53       20.84      0.98 o 
   1  -5   7       69.15       66.71      1.71 o 
   2  -5   7        7.30        6.56      1.09 o 
   3  -5   7       17.13       14.93      1.21 o 
   4  -5   7       16.20       16.70      2.12 o 
  -3  -4   7       12.30       10.77      1.49 o 
  -2  -4   7       35.33       35.61      1.71 o 
  -1  -4   7       65.13       65.91      2.00 o 
   0  -4   7      347.12      346.80      4.62 o 
   1  -4   7        2.99        2.99      0.59 o 
   2  -4   7      328.38      310.70      4.59 o 
   3  -4   7       13.00       13.17      1.24 o 
   4  -4   7       81.20       74.25      2.32 o 
  -3  -3   7      181.84      188.65      4.41 o 
  -2  -3   7        0.01       -0.57      0.77 o 
  -1  -3   7      329.74      328.98      3.77 o 
   0  -3   7       30.19       32.50      1.07 o 
   1  -3   7        9.27        9.21      0.75 o 
   2  -3   7       19.66       18.27      0.93 o 
   3  -3   7       14.72       15.07      0.90 o 
   4  -3   7       40.05       40.94      1.85 o 
  -4  -2   7       11.21       11.67      3.30 o 
  -3  -2   7       52.24       52.89      2.20 o 
  -2  -2   7       42.92       39.91      1.60 o 
  -1  -2   7      247.85      234.78      2.49 o 
   0  -2   7        0.31        0.81      0.40 o 
   1  -2   7      283.35      298.86      3.44 o 
   2  -2   7      353.41      342.94      4.01 o 
   3  -2   7        8.14        8.33      0.65 o 
   4  -2   7       61.72       58.32      5.66 o 
  -4  -1   7       33.42       33.18      1.90 o 
  -3  -1   7       48.58       47.39      2.15 o 
  -2  -1   7      121.04      115.13      2.72 o 
  -1  -1   7      157.09      148.37      3.09 o 
   0  -1   7      105.10      109.10      2.18 o 
   1  -1   7       39.89       38.06      1.06 o 
   2  -1   7        0.49        0.48      0.35 o 
   3  -1   7        1.18        1.90      0.48 o 
   4  -1   7       50.69       51.36      2.22 o 
  -4   0   7        3.31        4.90      1.30 o 
  -3   0   7      122.12      111.27      3.03 o 
  -2   0   7       14.89       11.76      0.93 o 
  -1   0   7      670.07      673.78      8.28 o 
   0   0   7       44.76       43.34      0.94 o 
   1   0   7      710.92      696.93      9.89 o 
   2   0   7      279.58      255.65      2.99 o 
   3   0   7      109.19      107.60      2.65 o 
   4   0   7       45.98       49.76      2.30 o 
  -4   1   7      200.44      200.23      5.71 o 
  -3   1   7      303.25      287.03      9.80 o 
  -2   1   7      258.00      246.43      4.28 o 
  -1   1   7      457.64      451.77      6.21 o 
   0   1   7      172.10      174.47      3.42 o 
   1   1   7        0.04       -0.27      0.46 o 
   2   1   7        0.06       -0.26      0.38 o 
   3   1   7       38.39       36.67      1.87 o 
   4   1   7        0.09       -0.45      0.90 o 
  -4   2   7        0.13       -0.17      0.93 o 
  -3   2   7        8.12        5.54      1.10 o 
  -2   2   7      230.03      226.43      4.29 o 
  -1   2   7      214.20      229.34      4.03 o 
   0   2   7      372.28      384.12      3.96 o 
   1   2   7      600.05      606.27      5.75 o 
   2   2   7       22.54       16.93      1.36 o 
   3   2   7      245.36      249.48      5.26 o 
   4   2   7        1.14        1.89      1.27 o 
  -4   3   7      179.35      173.54      4.10 o 
  -3   3   7       27.15       25.37      1.65 o 
  -2   3   7      317.30      312.68     14.61 o 
  -1   3   7      573.22      556.07      5.16 o 
   0   3   7      327.21      328.47      5.23 o 
   1   3   7      185.68      176.32      2.51 o 
   2   3   7       42.56       44.65      1.77 o 
   3   3   7       75.09       73.18      2.83 o 
  -4   4   7       32.78       42.65     17.36 o 
  -3   4   7       18.71       15.10      1.41 o 
  -2   4   7       20.37       17.17      1.32 o 
  -1   4   7        2.96        5.71      1.38 o 
   0   4   7      461.64      473.59      7.67 o 
   1   4   7       66.10       71.29      1.52 o 
   2   4   7      249.45      244.10      5.27 o 
   3   4   7      182.78      190.04      5.08 o 
  -4   5   7      108.47      104.91      3.06 o 
  -3   5   7       17.35       20.12      1.53 o 
  -2   5   7        3.34        4.06      0.96 o 
  -1   5   7       14.51       16.74      0.94 o 
   0   5   7       60.12       59.88      1.56 o 
   1   5   7       27.21       26.35      1.06 o 
   2   5   7       50.23       41.46      2.33 o 
  -3   6   7        4.43        4.53      0.93 o 
  -2   6   7        0.31        0.33      0.43 o 
  -1   6   7       13.98       13.40      1.00 o 
   0   6   7       39.55       43.47      1.98 o 
   1   6   7        8.38        8.28      1.35 o 
  -2   7   7       17.44       20.68      3.20 o 
  -1   7   7       29.63       31.13      2.67 o 
   0   7   7        0.52        0.99      0.64 o 
   0  -7   8        0.04        2.90      1.56 o 
   1  -7   8       16.09       16.05      1.64 o 
   2  -7   8       16.54       12.41      1.61 o 
  -1  -6   8       38.10       34.46      3.35 o 
   0  -6   8       18.40       21.06      1.55 o 
   1  -6   8       83.73       88.85      2.94 o 
   2  -6   8        1.88        1.35      0.94 o 
   3  -6   8       95.30       93.00      3.40 o 
  -2  -5   8       91.44       94.49      2.85 o 
  -1  -5   8        3.56        3.29      0.65 o 
   0  -5   8      176.12      164.05      3.47 o 
   1  -5   8        7.53        9.28      0.80 o 
   2  -5   8        0.03        0.84      0.81 o 
   3  -5   8        0.68        1.18      0.93 o 
  -3  -4   8       15.71       19.40      1.93 o 
  -2  -4   8       14.82       12.79      1.28 o 
  -1  -4   8       34.74       36.97      1.34 o 
   0  -4   8       66.55       72.23      1.58 o 
   1  -4   8        2.40        3.14      1.04 o 
   2  -4   8      121.80      124.33      2.34 o 
   3  -4   8      139.17      138.39      4.86 o 
   4  -4   8        0.25        1.07      0.85 o 
  -3  -3   8       27.06       27.34      1.95 o 
  -2  -3   8       34.00       40.40      2.27 o 
  -1  -3   8       65.58       62.35      2.23 o 
   0  -3   8      123.27      121.36      2.30 o 
   1  -3   8       52.05       49.34      1.36 o 
   2  -3   8       37.49       36.17      1.27 o 
   3  -3   8        0.65        0.91      0.55 o 
   4  -3   8        2.30        3.76      1.15 o 
  -3  -2   8        1.05        1.42      0.80 o 
  -2  -2   8       63.39       58.80      2.33 o 
  -1  -2   8       11.05       11.38      1.50 o 
   0  -2   8      308.43      311.68      3.53 o 
   1  -2   8        0.01        0.25      0.41 o 
   2  -2   8      330.62      340.02      4.34 o 
   3  -2   8       88.38       83.42      1.88 o 
   4  -2   8       59.98       62.92      2.47 o 
  -4  -1   8       47.27       48.49      2.55 o 
  -3  -1   8      266.17      246.41      4.93 o 
  -2  -1   8      269.15      273.87      8.11 o 
  -1  -1   8      251.41      245.63      4.66 o 
   0  -1   8      397.55      386.92      5.93 o 
   1  -1   8       97.91      100.45      1.83 o 
   2  -1   8       16.56       18.21      1.43 o 
   3  -1   8        0.18        1.77      1.62 o 
   4  -1   8        5.78        5.16      1.19 o 
  -4   0   8        3.72        6.76      1.67 o 
  -3   0   8       19.05       15.51      1.33 o 
  -2   0   8        1.48        1.63      1.54 o 
  -1   0   8       96.39      101.01      2.78 o 
   0   0   8       55.84       61.24      1.16 o 
   1   0   8      307.36      306.89      4.33 o 
   2   0   8      287.26      277.53      5.39 o 
   3   0   8        0.00       -0.01      0.55 o 
   4   0   8      158.47      165.82      4.50 o 
  -4   1   8       16.87       15.27      1.65 o 
  -3   1   8      239.56      220.63     18.76 o 
  -2   1   8       20.10       21.90      1.54 o 
  -1   1   8      416.38      397.44      5.82 o 
   0   1   8      457.75      453.27      5.33 o 
   1   1   8      372.51      369.42      4.17 o 
   2   1   8      158.89      154.76      2.34 o 
   3   1   8       31.75       30.49      1.85 o 
   4   1   8       30.31       28.17      2.13 o 
  -4   2   8       31.82       33.60      1.68 o 
  -3   2   8       95.09       85.72      2.86 o 
  -2   2   8       55.30       42.45      1.74 o 
  -1   2   8       93.57       80.97      2.26 o 
   0   2   8        0.00       -0.21      0.49 o 
   1   2   8      313.47      326.02      4.77 o 
   2   2   8       13.09       15.94      2.26 o 
   3   2   8      233.88      228.17      5.26 o 
  -4   3   8      128.81      138.41      4.12 o 
  -3   3   8      162.04      168.67      4.15 o 
  -2   3   8       42.86       40.17      1.53 o 
  -1   3   8        6.46        7.33      1.08 o 
   0   3   8       20.94       22.77      1.08 o 
   1   3   8       86.26       85.68      1.94 o 
   2   3   8       23.92       24.71      1.72 o 
   3   3   8       64.44       60.10      2.44 o 
  -4   4   8       39.19       42.91      2.46 o 
  -3   4   8        6.23        7.20      1.95 o 
  -2   4   8        1.62        3.96      0.70 o 
  -1   4   8        8.89        7.04      1.15 o 
   0   4   8       29.66       32.68      1.21 o 
   1   4   8       21.82       24.50      1.18 o 
   2   4   8        3.84        5.53      1.41 o 
  -3   5   8       48.47       50.80      2.54 o 
  -2   5   8      129.62      131.17      6.58 o 
  -1   5   8       64.30       65.12      1.71 o 
   0   5   8       58.60       61.39      1.75 o 
   1   5   8        1.26        2.26      1.35 o 
  -3   6   8        3.78        3.58      1.12 o 
  -2   6   8       21.26       21.65      1.46 o 
  -1   6   8       15.05       15.95      1.00 o 
   0   6   8       28.42       23.12      1.28 o 
   0  -6   9       11.80       12.03      1.31 o 
   1  -6   9        6.10        7.71      1.10 o 
   2  -6   9        2.62        1.76      0.83 o 
  -1  -5   9       15.87       18.40      1.41 o 
   0  -5   9       27.41       24.00      1.06 o 
   1  -5   9       61.77       64.57      3.11 o 
   2  -5   9       23.74       19.47      2.48 o 
   3  -5   9       17.91       18.25      1.74 o 
  -2  -4   9        9.22        8.11      1.17 o 
  -1  -4   9       29.57       27.49      1.56 o 
   0  -4   9        1.38        2.07      0.66 o 
   1  -4   9       78.81       76.50      2.19 o 
   2  -4   9        2.72        3.87      0.75 o 
   3  -4   9       90.73       92.74      2.26 o 
  -3  -3   9       22.14       24.44      1.98 o 
  -2  -3   9      206.07      205.40      5.21 o 
  -1  -3   9      134.08      133.58      3.32 o 
   0  -3   9      150.04      145.01      2.37 o 
   1  -3   9      224.26      219.26      3.33 o 
   2  -3   9       49.62       49.56      1.55 o 
   3  -3   9       24.37       26.61      1.27 o 
  -3  -2   9       12.44       14.95      1.65 o 
  -2  -2   9       52.60       47.58      2.05 o 
  -1  -2   9        3.36        2.83      1.73 o 
   0  -2   9        3.34        3.76      0.84 o 
   1  -2   9        6.27        6.40      0.71 o 
   2  -2   9      127.01      123.57      2.39 o 
   3  -2   9       70.50       71.30      3.01 o 
  -3  -1   9       27.95       29.26      2.80 o 
  -2  -1   9      196.00      197.78      5.34 o 
  -1  -1   9        4.31        4.94      1.12 o 
   0  -1   9      312.55      308.43      5.48 o 
   1  -1   9      213.26      207.45      3.06 o 
   2  -1   9      255.22      252.66      3.63 o 
   3  -1   9       92.39       88.76      2.85 o 
  -3   0   9       76.53       83.78      2.78 o 
  -2   0   9      126.00      116.15      3.61 o 
  -1   0   9      105.80       95.39      4.40 o 
   0   0   9      158.88      152.47      3.56 o 
   1   0   9        0.28        1.30      1.13 o 
   2   0   9       99.04      102.54      3.90 o 
   3   0   9        0.03       -0.22      0.74 o 
  -4   1   9        0.00        1.32      1.06 o 
  -3   1   9      173.61      176.15     10.52 o 
  -2   1   9      136.79      125.79      6.15 o 
  -1   1   9       60.41       57.68      1.80 o 
   0   1   9        8.78        5.99      1.03 o 
   1   1   9       20.72       23.23      1.00 o 
   2   1   9       83.81       77.05      4.54 o 
   3   1   9       12.72       15.77      1.54 o 
  -4   2   9        1.35        3.52      1.54 o 
  -3   2   9       83.19       99.37      3.29 o 
  -2   2   9       13.24       12.01      1.95 o 
  -1   2   9        0.26        0.19      0.85 o 
   0   2   9       19.99       17.82      1.11 o 
   1   2   9       51.39       55.27      1.50 o 
   2   2   9        4.30        6.27      1.19 o 
   3   2   9        1.10        1.23      1.15 o 
  -3   3   9      146.27      152.33      4.27 o 
  -2   3   9       35.46       32.83      1.72 o 
  -1   3   9      252.30      258.11     10.23 o 
   0   3   9      101.05       98.02      2.02 o 
   1   3   9       87.29       91.60      1.92 o 
   2   3   9        8.47        8.61      2.53 o 
  -3   4   9      127.70      133.89      3.70 o 
  -2   4   9       12.01       12.52      1.19 o 
  -1   4   9       10.84       11.17      2.07 o 
   0   4   9        8.40        9.18      1.03 o 
   1   4   9       17.34       17.25      1.57 o 
   2   4   9       20.69       23.89      1.99 o 
  -3   5   9       74.56       76.73      3.00 o 
  -2   5   9       87.17       94.64      3.20 o 
  -1   5   9      399.84      407.60      7.29 o 
   0   5   9        5.71        8.76      1.23 o 
   1   5   9      260.71      268.52      5.94 o 
  -1   6   9       26.34       23.79      1.79 o 
   0  -5  10       37.75       41.18      2.06 o 
   1  -5  10       61.01       58.38      3.69 o 
   2  -5  10       78.56       82.23      2.96 o 
  -1  -4  10       47.65       52.26      2.49 o 
   0  -4  10        8.59        6.70      1.19 o 
   1  -4  10        6.45        7.85      1.21 o 
   2  -4  10        0.30        0.20      0.55 o 
  -2  -3  10       20.99       28.21      2.03 o 
  -1  -3  10       98.63      104.47      3.39 o 
   0  -3  10        0.04       -0.49      0.82 o 
   1  -3  10      138.74      136.07      2.86 o 
   2  -3  10       55.91       52.16      1.77 o 
   3  -3  10      114.60      112.56      2.64 o 
  -2  -2  10       89.10       88.51      2.95 o 
  -1  -2  10       85.59       83.22      2.44 o 
   0  -2  10      109.16       97.86      2.77 o 
   1  -2  10      120.20      116.00      2.22 o 
   2  -2  10        3.72        4.03      0.81 o 
   3  -2  10       12.36       11.32      1.35 o 
  -3  -1  10        2.97        4.02      1.06 o 
  -2  -1  10      125.00      121.97      3.21 o 
  -1  -1  10       66.53       64.90      2.63 o 
   0  -1  10       51.31       55.04      2.06 o 
   1  -1  10        4.86        5.61      1.23 o 
   2  -1  10       17.06       19.60      1.30 o 
   3  -1  10       49.04       47.07      2.24 o 
  -3   0  10        6.06        6.90      1.42 o 
  -2   0  10      100.52      114.01      3.59 o 
  -1   0  10       12.94       12.80      2.92 o 
   0   0  10        3.90        6.73      1.18 o 
   1   0  10       12.90       13.53      0.96 o 
   2   0  10       59.71       60.47      1.77 o 
   3   0  10        0.16        0.52      0.87 o 
  -3   1  10       24.14       27.34      2.04 o 
  -2   1  10      100.51       95.77      8.89 o 
  -1   1  10       10.04        7.03      1.33 o 
   0   1  10      275.30      282.78      5.46 o 
   1   1  10       70.46       67.29      2.35 o 
   2   1  10       89.98       91.08      2.72 o 
  -3   2  10       68.12       67.08      2.97 o 
  -2   2  10      174.09      186.23      4.75 o 
  -1   2  10       23.68       24.52      1.51 o 
   0   2  10        1.97        2.44      0.83 o 
   1   2  10        3.96        4.63      1.15 o 
   2   2  10        2.53        2.01      1.01 o 
  -3   3  10       20.34       25.73      2.10 o 
  -2   3  10       42.78       43.16      2.30 o 
  -1   3  10      144.63      145.11      7.62 o 
   0   3  10      389.16      414.30      7.31 o 
   1   3  10        0.24        0.80      0.53 o 
  -2   4  10       68.31       66.83      2.87 o 
  -1   4  10      144.27      148.75      4.36 o 
   0   4  10       46.72       49.68      2.32 o 
   1   4  10       55.30       55.79      3.36 o 
   1  -4  11       58.26       52.20      2.14 o 
  -1  -3  11       44.42       45.35      2.50 o 
   0  -3  11       19.29       21.66      1.80 o 
   1  -3  11       19.93       19.75      1.71 o 
  -1  -2  11       71.89       75.78      3.05 o 
   0  -2  11        7.79        6.50      1.33 o 
   1  -2  11        3.44        3.61      1.10 o 
   2  -2  11        3.31        3.05      1.22 o 
  -2  -1  11        9.00        9.03      1.26 o 
  -1  -1  11       33.04       30.02      1.90 o 
   0  -1  11        0.26        1.32      0.99 o 
   1  -1  11      163.78      157.50      3.76 o 
   2  -1  11       21.95       22.70      1.24 o 
  -2   0  11       84.06       81.78      3.23 o 
  -1   0  11      141.39      135.50      3.67 o 
   0   0  11       23.76       26.54      1.61 o 
   1   0  11        0.02        0.31      0.77 o 
   2   0  11        1.59        3.83      1.65 o 
  -2   1  11        3.50        4.49      2.35 o 
  -1   1  11        7.64        8.03      2.15 o 
   0   1  11      122.12      116.45      3.25 o 
   1   1  11      218.45      214.01     16.53 o 
  -2   2  11      110.37      104.93      4.35 o 
  -1   2  11       66.90       68.22      3.40 o 
   0   2  11      188.74      192.50      4.70 o 
   1   2  11       42.87       40.78      2.33 o 
  -1   3  11        7.91        9.96      1.49 o 
   0   3  11       34.32       32.96      2.60 o 
                                                 
